# Supplementary material for: Building and analyzing metacells in single-cell genomics data
Source: Mol Syst Biol. 2024 May 29;20(7):744–66. doi: 10.1038/s44320-024-00045-6 (PMC11220014; doi:10.1038/s44320-024-00045-6)
Supplement: Supplementary file 2 — Dataset EV1 [file 44320_2024_45_MOESM2_ESM.xlsx]

## Sheet: Dataset EV1
Dataset EV1: List of studies that introduced methods to build metacells, either as their main aim or as a way to accelerate analyses of large data.
Name	Study	Metacell name	Metacell partition approach	Metacell profile aggregation strategy	User-specified [and optional] parameters	Input	Language	Code
MetaCell	Baran et al., 2019	‘metacells’	kNN graph + rebalancing edges + k-means for graphs + multiple graph resampling + reweighting graph based on resampling and clustering co-occurrence + k-means partition of a final graph to define final metacells partition	Geometric mean of counts followed by (median-normalized) log-scaling	[min_MC_size, resampling_n, resampling_prop (proportion of nodes to be resampled), min_gene_var (min gene variance for feature selection)]	Count matrix	R	https://github.com/tanaylab/metacell
MetaCell2 (Metacells)	Ben-Kiki et al., 2022	‘metacells’	Random assignment of cells into piles + construction of low-quality metacells with the MetaCell-like approach within each pile + allocation of similar low-quality metacells into the same pile + computing the final (high-quality) metacells.	Sum of counts	[target_metacell_size (in UMIs), feature_gene_names, forbidden_gene_names]	AnnData object with raw counts	Python	https://github.com/tanaylab/metacells
SuperCell	Bilous et al., 2022	‘metacells’	kNN graph from PCA + Walktrap clustering of cells into metacells	Averaged gene expression or sum of counts	[gamma (graining level), genes.use, genes.excluse, cell.annotation, n.pc, k.knn]	Gene expression matrix or low-dimensional embedding	R	https://github.com/GfellerLab/SuperCell
SEACells	Persad et al., 2023	‘metacells’	kNN graph from PCA + kernel transformation + stochastic initialization + iterative archetype fitting + cell assignment to metacell based on the closest archetype	Sum of counts	n_SEACells, build_kernel_on (AnnData obs field name), [n_waypoint_eigs, n_neighbors]	AnnData object with computed low-dimensional embedding (PCA for scRNA-seq)	Python	https://github.com/dpeerlab/ SEACells
BigScale	Iacono et al., 2018	‘iCells’	Compute distance from each cell to n randomly sampled cells + iteratively merge similar cells into iCells using a kNN approach restricted by the maximum distance, which is computed as a percentile distance p	Sum of counts	target.cells, [sample.conditions, neighbours (k in kNN), preproc.cells (initial subsampling size n), q.cutoffs (percentile to compute max distance)],	.h5 or .mtx files	R	https://github.com/iaconogi/bigSCale2
Multiscale PHATE	Kuchroo et al., 2023	‘groups’	Diffusion potential + diffusion concentration + iterative merging of cells that have similar diffusion potential into metacells	Averaged gene expression	[landmarks (number of landmarks to compute diffusion potential), knn, pca]	Gene expression matrix (sqtr(TMP))	Python	https://github.com/KrishnaswamyLab/Multiscale_PHATE
scCorr	Xu et al., 2022	‘clusters’	kNN graph + Louvain clustering until the requested granularity level is reached	Averaged gene expression	k (number of metacells)	Low-dimensional embedding (tSNE in the tutorial)	R	https://github.com/CBIIT-CGBB/scCorr
scWGCNA	Feregrino and Tschopp, 2021	‘pseudocells’	kNN graph + multiple random sampling of metacell seeds from each cell type (to achieve the maximum number of aggregated cells, i.e., fewer outliers/removed singletons) + consecutive assignment of the remaining cells to seeds, starting with the least connected seed	Averaged gene expression	[seeds (proportion of seeds to sample), nn (k in kNN), dims, features, cells]	Seurat object with computed low-dimensional embedding	R	https://github.com/CFeregrino/scWGCNA
popInfer	Rommelfanger et al., 2023	‘pseudocells’	Pseudotime cell ordering + binning cells into k equal (+/- 1 cell) pseudocells based on pseudotime ordering	Averaged gene expression and accessibility	pseudotime, n.pseudo (number of metacells)	Gene expression matrix, gene accessibility matrix, pseudotime, n.pseudocells	R	https://github.com/maclean-lab/popInfer
NA (in-house Seurat workflow)	Zheng et al., 2021	‘miniclusters’	kNN graph from z-score matrix of informative genes + Louvain clustering with high (25-50) resolution	Averaged z-score transformed gene expression	NA	NA	R	NA
NA (in-house Scanpy workflow)	Cuomo et al., 2022	‘pseudocells’	kNN graph from Harmony-adjusted PCA + Leiden clustering	Averaged gene expression	NA	NA	Python	https://github.com/annacuomo/CellRegMap_analyses
Micro-pooling	DeTomaso et al., 2019	‘micro-clusters’	kNN graph from PCA + Louvain clustering + k-means clustering of Louvain clusters while metacell size > P	Averaged gene expression	[cellsPerPartition (metacell max size), filterThreshold (min cell detected for feature filtering), filterNumMad (number of medin absolute deviation for HVG selection), latentSpace, K (k in kNN)]	Gene expression matrix	R	https://github.com/YosefLab/ VISION
DECLARE	Zhou et al., 2021	‘micro-states’	kNN or k-means clustering of PCA space to identify metacells	Coarse-grained random-walk transition probability matrix	reduce_num_meta_cell	Gene expression matrix	MATLAB	https://github.com/cliffzhou92/MuTrans-release
RECOMBINE	Li and Korkut, 2023	‘pseudo-cell’	Any efficient clustering algorithm	Avetaged gene expression	NA	NA	R	https://github.com/korkutlab/recombine
CellPath	Zhang and Zhang, 2021	‘meta-cells’	Leiden, k-means, or hierarchical clustering of PCA embedding	Averaged PCA embedding	[n_clusters (N metacells), resolution, n_comps, include_unspliced (whether to include unspliced count matrix for metacell partition)]	AnnData object	Python	https://github.com/PeterZZQ/ CellPath
SuperCellCyto	Putri et al., 2023	‘supercells’	kNN graph from PCA + Walktrap clustering	Averaged marker expression	markers (use to run PCA), sample_colname, cell_id_colname, [gam (graining level), k_knn]	Marker expression table	R	https://github.com/phipsonlab/SuperCellCyto
Cellstates	Grobecker and Van Nimwegen, 2023	cellstates'	Maximum likelihood partition	Sum of counts normalized by total munber of counts in cellstate	[genes, max_clusters]	Count matrix	Python	https://github.com/nimwegenLab/cellstates
